# Supplementary material for: Molecular Determinants of Species-Specific Interactions Between Protein Kinase R and Poxvirus K3 Orthologs
Source: Viruses. 2025 Nov 26;17(12):1550. doi: 10.3390/v17121550 (PMC12737409; doi:10.3390/v17121550)
Supplement: Supplementary file 1 [file viruses-17-01550-s001.zip]

Archive with 1 entries (1 files):
- viruses-3973134-supplementary.pdf
